# Supplementary material for: Gap between the Scientificization and Utilization of Korean Medicine for Depressive Disorder in South Korea with the Highest Suicide Rate among OECD Countries
Source: J Clin Med. 2022 Nov 28;11(23):7022. doi: 10.3390/jcm11237022 (PMC9737407; doi:10.3390/jcm11237022)
Supplement: Supplementary file 1 [file jcm-11-07022-s001.zip]

Archive with 1 entries (1 files):
- jcm-2032009-supplementary.pdf
